# Supplementary material for: Development of a Method for the Determination of Rifaximin and Rifampicin Residues in Foods of Animal Origin
Source: Molecules. 2024 Sep 27;29(19):4599. doi: 10.3390/molecules29194599 (PMC11477573; doi:10.3390/molecules29194599)
Supplement: Supplementary file 1 [file molecules-29-04599-s001.zip]

Archive with 1 entries (1 files):
- molecules-3105512-supplementary.pdf
